# Supplementary material for: Identification of Pharmacophoric Fragments of DYRK1A Inhibitors Using Machine Learning Classification Models
Source: Molecules. 2022 Mar 8;27(6):1753. doi: 10.3390/molecules27061753 (PMC8954712; doi:10.3390/molecules27061753)
Supplement: Supplementary file 1 [file molecules-27-01753-s001.zip]

Archive with 1 entries (1 files):
- molecules-1632138-supplementary.pdf
